# Supplementary material for: Review of the genera Dapsilarthra Förster, Grammospila Förster and Heterolexis Förster (Hymenoptera, Braconidae, Alysiinae) from China, with description of four new species
Source: Biodivers Data J. 2026 Apr 22;14:e176938. doi: 10.3897/BDJ.14.e176938 (PMC13129552; doi:10.3897/BDJ.14.e176938)
Supplement: XML Treatment for Grammospil [file BDJ.14.e176938-treatment1.xml]

<!DOCTYPE tp:taxon-treatment
  PUBLIC "-//TaxonX//DTD Taxonomic Treatment Publishing DTD v0 20100105//EN" "tax-treatment-NSO.dtd">
<tp:taxon-treatment xmlns:tp="http://www.plazi.org/taxpub"><tp:treatment-meta><mixed-citation publication-type="journal"><person-group><name><surname>Zhu</surname><given-names>Jiachen</given-names></name><name><surname>Fang</surname><given-names>Yu</given-names></name><name><surname>Gong</surname><given-names>Jiabao</given-names></name><name><surname>van Achterberg</surname><given-names>Kees</given-names></name><name><surname>Wu</surname><given-names>Qiong</given-names></name><name><surname>Tang</surname><given-names>Pu</given-names></name><name><surname>Chen</surname><given-names>Xuexin</given-names></name></person-group><article-title>Review of the genera <italic><tp:taxon-name><tp:taxon-name-part taxon-name-part-type="genus" reg="Dapsilarthra">Dapsilarthra</tp:taxon-name-part></tp:taxon-name></italic> Förster, <italic><tp:taxon-name><tp:taxon-name-part taxon-name-part-type="genus" reg="Grammospila">Grammospila</tp:taxon-name-part></tp:taxon-name></italic> Förster and <italic><tp:taxon-name><tp:taxon-name-part taxon-name-part-type="genus" reg="Heterolexis">Heterolexis</tp:taxon-name-part></tp:taxon-name></italic> Förster (<tp:taxon-name><tp:taxon-name-part taxon-name-part-type="order" reg="Hymenoptera">Hymenoptera</tp:taxon-name-part></tp:taxon-name>, <tp:taxon-name><tp:taxon-name-part taxon-name-part-type="family" reg="Braconidae">Braconidae</tp:taxon-name-part></tp:taxon-name>, <tp:taxon-name><tp:taxon-name-part taxon-name-part-type="subfamily" reg="Alysiinae">Alysiinae</tp:taxon-name-part></tp:taxon-name>) from China, with description of four new species</article-title><source>Biodivers Data J</source><day>22</day><month>04</month><year>2026</year><volume>14</volume><pub-id pub-id-type="doi">10.3897/BDJ.14.e176938</pub-id></mixed-citation></tp:treatment-meta><tp:nomenclature><tp:taxon-name>
            <object-id xmlns:xlink="http://www.w3.org/1999/xlink" content-type="arpha" xlink:type="simple">2C7F9575-EB81-5B4D-8C1E-E391977C21AE</object-id>
            <tp:taxon-name-part taxon-name-part-type="genus">Grammospil</tp:taxon-name-part>
          </tp:taxon-name><tp:taxon-authority>Förster, 1863</tp:taxon-authority></tp:nomenclature><tp:treatment-sec sec-type="Diagnosis"><title>Diagnosis</title><p>Third antennal segment longer than fourth segment; mandible with three teeth or with one small additional fourth tooth in <italic><tp:taxon-name><tp:taxon-name-part taxon-name-part-type="genus" reg="Grammospila">G.</tp:taxon-name-part> <tp:taxon-name-part taxon-name-part-type="species" reg="eurys">eurys</tp:taxon-name-part></tp:taxon-name></italic> Chen &amp; Wu; mesosoma with setae from sparse to dense; notauli either complete or absent; mesoscutum with medio-posterior depression; pterostigma narrowly elliptical; vein r of fore-wing arising from basal third of pterostigma; first subdiscal cell of fore-wing parallel-sided or widened distally; first metasomal tergite parallel-sided posterior to spiracles, with deep dorsope and laterope, spiracles directed dorsad; apical third of ovipositor sheath evenly setose.</p></tp:treatment-sec><tp:treatment-sec sec-type="Distribution"><title>Distribution</title><p>Palaearctic, Oriental</p></tp:treatment-sec></tp:taxon-treatment>
