# Supplementary material for: Review of the genera Dapsilarthra Förster, Grammospila Förster and Heterolexis Förster (Hymenoptera, Braconidae, Alysiinae) from China, with description of four new species
Source: Biodivers Data J. 2026 Apr 22;14:e176938. doi: 10.3897/BDJ.14.e176938 (PMC13129552; doi:10.3897/BDJ.14.e176938)
Supplement: XML Treatment for Dapsilarthra spiraculata [file BDJ.14.e176938-treatment5.xml]

<!DOCTYPE tp:taxon-treatment
  PUBLIC "-//TaxonX//DTD Taxonomic Treatment Publishing DTD v0 20100105//EN" "tax-treatment-NSO.dtd">
<tp:taxon-treatment xmlns:tp="http://www.plazi.org/taxpub"><tp:treatment-meta><mixed-citation publication-type="journal"><person-group><name><surname>Zhu</surname><given-names>Jiachen</given-names></name><name><surname>Fang</surname><given-names>Yu</given-names></name><name><surname>Gong</surname><given-names>Jiabao</given-names></name><name><surname>van Achterberg</surname><given-names>Kees</given-names></name><name><surname>Wu</surname><given-names>Qiong</given-names></name><name><surname>Tang</surname><given-names>Pu</given-names></name><name><surname>Chen</surname><given-names>Xuexin</given-names></name></person-group><article-title>Review of the genera <italic><tp:taxon-name><tp:taxon-name-part taxon-name-part-type="genus" reg="Dapsilarthra">Dapsilarthra</tp:taxon-name-part></tp:taxon-name></italic> Förster, <italic><tp:taxon-name><tp:taxon-name-part taxon-name-part-type="genus" reg="Grammospila">Grammospila</tp:taxon-name-part></tp:taxon-name></italic> Förster and <italic><tp:taxon-name><tp:taxon-name-part taxon-name-part-type="genus" reg="Heterolexis">Heterolexis</tp:taxon-name-part></tp:taxon-name></italic> Förster (<tp:taxon-name><tp:taxon-name-part taxon-name-part-type="order" reg="Hymenoptera">Hymenoptera</tp:taxon-name-part></tp:taxon-name>, <tp:taxon-name><tp:taxon-name-part taxon-name-part-type="family" reg="Braconidae">Braconidae</tp:taxon-name-part></tp:taxon-name>, <tp:taxon-name><tp:taxon-name-part taxon-name-part-type="subfamily" reg="Alysiinae">Alysiinae</tp:taxon-name-part></tp:taxon-name>) from China, with description of four new species</article-title><source>Biodivers Data J</source><day>22</day><month>04</month><year>2026</year><volume>14</volume><pub-id pub-id-type="doi">10.3897/BDJ.14.e176938</pub-id></mixed-citation></tp:treatment-meta><tp:nomenclature><tp:taxon-name><object-id xmlns:xlink="http://www.w3.org/1999/xlink" content-type="arpha" xlink:type="simple">62FE871E-5352-513E-AED6-995E10473E68</object-id><tp:taxon-name-part taxon-name-part-type="genus">Dapsilarthra</tp:taxon-name-part> <tp:taxon-name-part taxon-name-part-type="species">spiraculata</tp:taxon-name-part></tp:taxon-name><tp:taxon-status xmlns:xlink="http://www.w3.org/1999/xlink" xlink:type="simple">sp. nov.</tp:taxon-status></tp:nomenclature><tp:treatment-sec sec-type="materials"><title>Materials</title><list list-type="alpha-lower" list-content="occurrences"><list-item><p><bold>Type status:</bold> <named-content xmlns:xlink="http://www.w3.org/1999/xlink" content-type="dwc:typeStatus" xlink:type="simple">Holotype</named-content>. <bold>Occurrence:</bold> catalogNumber: <named-content xmlns:xlink="http://www.w3.org/1999/xlink" content-type="dwc:catalogNumber" xlink:type="simple">No. 201204091</named-content>; recordedBy: <named-content xmlns:xlink="http://www.w3.org/1999/xlink" content-type="dwc:recordedBy" xlink:type="simple">Huang Junhao</named-content>; individualCount: <named-content xmlns:xlink="http://www.w3.org/1999/xlink" content-type="dwc:individualCount" xlink:type="simple">1</named-content>; sex: <named-content xmlns:xlink="http://www.w3.org/1999/xlink" content-type="dwc:sex" xlink:type="simple">female</named-content>; lifeStage: <named-content xmlns:xlink="http://www.w3.org/1999/xlink" content-type="dwc:lifeStage" xlink:type="simple">adult</named-content>; occurrenceID: <named-content xmlns:xlink="http://www.w3.org/1999/xlink" content-type="dwc:occurrenceID" xlink:type="simple">4A60FC53-11E4-54C8-A630-199C8B11E106</named-content>; <bold>Taxon:</bold> scientificName: <named-content xmlns:xlink="http://www.w3.org/1999/xlink" content-type="dwc:scientificName" xlink:type="simple"><tp:taxon-name><tp:taxon-name-part taxon-name-part-type="genus" reg="Dapsilarthra">Dapsilarthra</tp:taxon-name-part> <tp:taxon-name-part taxon-name-part-type="species" reg="spiraculata">spiraculata</tp:taxon-name-part></tp:taxon-name> </named-content>; <bold>Location:</bold> country: <named-content xmlns:xlink="http://www.w3.org/1999/xlink" content-type="dwc:country" xlink:type="simple">China</named-content>; stateProvince: <named-content xmlns:xlink="http://www.w3.org/1999/xlink" content-type="dwc:stateProvince" xlink:type="simple">Hubei</named-content>; locality: <named-content xmlns:xlink="http://www.w3.org/1999/xlink" content-type="dwc:locality" xlink:type="simple">Shenlongjia, Muyuzhen, Dalongtan</named-content>; georeferenceProtocol: <named-content xmlns:xlink="http://www.w3.org/1999/xlink" content-type="dwc:georeferenceProtocol" xlink:type="simple">label</named-content>; <bold>Event:</bold> samplingProtocol: <named-content xmlns:xlink="http://www.w3.org/1999/xlink" content-type="dwc:samplingProtocol" xlink:type="simple">sweeping</named-content>; eventDate: <named-content xmlns:xlink="http://www.w3.org/1999/xlink" content-type="dwc:eventDate" xlink:type="simple">19.v.2012</named-content>; <bold>Record Level:</bold> language: <named-content xmlns:xlink="http://www.w3.org/1999/xlink" content-type="dwc:language" xlink:type="simple">en</named-content>; institutionCode: <named-content xmlns:xlink="http://www.w3.org/1999/xlink" content-type="dwc:institutionCode" xlink:type="simple">ZJUH</named-content>; collectionCode: <named-content xmlns:xlink="http://www.w3.org/1999/xlink" content-type="dwc:collectionCode" xlink:type="simple">Insects</named-content>; basisOfRecord: <named-content xmlns:xlink="http://www.w3.org/1999/xlink" content-type="dwc:basisOfRecord" xlink:type="simple">PreservedSpecimen</named-content></p></list-item></list></tp:treatment-sec><tp:treatment-sec sec-type="Description"><title>Description</title><p><bold>Description</bold>. Holotype, ♀, length of body 3.6 mm, of fore-wing 4.4 mm (Fig. <xref ref-type="fig" rid="F13606104">5</xref>).</p><p><bold>Head</bold>. transverse and smooth width of head 2.0× its lateral length (Fig. <xref ref-type="fig" rid="F13606106">6</xref>I); antenna incomplete, with 26 segments remaining, length of third segment 1.2× as long as fourth segment (Fig. <xref ref-type="fig" rid="F13606106">6</xref>G), length of third and fourth segments of antenna 3.0 and 2.5× their width, respectively; length of maxillary palp 0.9× height of head; eye glabrous, equal to temple in dorsal view (Fig. <xref ref-type="fig" rid="F13606106">6</xref>I), eye in lateral view 1.5× higher than wide; frons flat and smooth (Fig. <xref ref-type="fig" rid="F13606106">6</xref>K); vertex rather convex; OOL:diameter of ocellus:POL= 9:3:3; face 1.9× wider than high, densely rugose, with some punctures and long setae (Fig. <xref ref-type="fig" rid="F13606106">6</xref>J); clypeus semicircular and punctures, quite small; malar space absent; mandible with three teeth, moderately widened dorsally, dorsal tooth large and lobe-shaped, ventral teeth rather small and lobe-shaped, middle tooth medium-sized, medial length of mandible 1.3× its maximum width (Fig. <xref ref-type="fig" rid="F13606106">6</xref>L and M).</p><p><bold>Mesosoma</bold>. Length of mesosoma 1.4× its height; pronope absent, side of pronotum largely smooth (Fig. <xref ref-type="fig" rid="F13606106">6</xref>D); epicnemial area smooth, with some rugae anterior; precoxal sulcus smooth; pleural sulcus crenulate; episternal scrobe linear and shallow, with some crenulae, rest of mesopleuron smooth; metapleuron smooth, except some rugae and punctures and long setose ventrally; notauli absent, but middle lobe of mesoscutum densely punctate and rugose anteriorly; medio-posterior depression short and narrow (Fig. <xref ref-type="fig" rid="F13606106">6</xref>); mesoscutum conspicuously and densely setose medially; scutellar sulcus deep and with one middle carinae, sulcus 3.3× wider than its maximum length; scutellum punctate and with long setose; surface of propodeum densely and coarsely reticulate-rugose, areola absent (Fig. <xref ref-type="fig" rid="F13606106">6</xref>E).</p><p><bold>Wings</bold> (Fig. <xref ref-type="fig" rid="F13606106">6</xref>A and 6B). Vein r of fore-wing long compared to vein 2-SR and pterostigma, r 1.7× width of pterostigma; m-cu of fore-wing postfurcal, SR1 of fore-wing straight; r: 3-SR: SR1= 5:21:48; 1-CU1:2-CU1 = 5:18; 3-CU1 distinctly shorter than CU1b, almost absent; 2-SR:3-SR:r-m = 10:24:8; first subdiscal cell 2.5-× as long as wide; Hind-wing: M+CU:1-M:1r-m = 15:8:7; m-cu absent.</p><p><bold>Legs</bold>. Hind coxa largely smooth; tarsal claws robust, distinctly shorter than arolium; length of femur, tibia and basitarsus of hind leg 5.0, 9.3 and 6.7× their width, respectively; apical appendage of first–fourth hind tarsal segments absent (Fig. <xref ref-type="fig" rid="F13606106">6</xref>N).</p><p><bold>Metasoma</bold>. Length of first tergite 1.1× its apical width, its dorsal carinae widely separated posteriorly, densely rugose and punctuates; first tergite distinctly narrowed in front of spiracles (Fig. <xref ref-type="fig" rid="F13606106">6</xref>E); dorsope present and laterope absent (Fig. <xref ref-type="fig" rid="F13606106">6</xref>H); setose part of ovipositor sheath 0.04× as long as fore-wing (total visible sheath 0.08×), flattened and setose basally and 0.14× as long as hind tibia (Fig. <xref ref-type="fig" rid="F13606106">6</xref>F).</p><p><bold>Colour</bold>. Black; antenna, apex of hind femur, hind tibia and hind tarsus dark brown, the remaining legs and mandible and palp yellowish; pterostigma and veins brown; wing membrane slightly infuscate.</p></tp:treatment-sec><tp:treatment-sec sec-type="Diagnosis"><title>Diagnosis</title><p>The new species is similar to <italic><tp:taxon-name><tp:taxon-name-part taxon-name-part-type="genus" reg="Dapsilarthra">D.</tp:taxon-name-part> <tp:taxon-name-part taxon-name-part-type="species" reg="apii">apii</tp:taxon-name-part></tp:taxon-name></italic> (Curtis, 1826), but can be distinguished by having medially the mesoscutum conspicuously and rather densely setose (sparsely setose), first tergite distinctly narrowed in front of spiracles (not or slightly so); apex of hind femur dark brown (yellow); length of first tergite about 1.1× its apical width (1.5–1.7×).</p></tp:treatment-sec><tp:treatment-sec sec-type="Etymology"><title>Etymology</title><p>Named after the conspicuous spiracles of the first metasomal tergite.</p></tp:treatment-sec><tp:treatment-sec sec-type="Distribution"><title>Distribution</title><p>China: Hubei.</p></tp:treatment-sec><tp:treatment-sec sec-type="Biology"><title>Biology</title><p>Unknown</p></tp:treatment-sec><tp:treatment-sec><!--Section generated to contain objects referenced in tp:taxon-treatment.--><fig id="F13606104" position="float" orientation="portrait"><object-id xmlns:xlink="http://www.w3.org/1999/xlink" content-type="arpha" xlink:type="simple">09027E78-3CF8-5DEB-8420-1AB3C841DAAF</object-id><object-id xmlns:xlink="http://www.w3.org/1999/xlink" content-type="doi" xlink:type="simple">10.3897/BDJ.14.e176938.figure6</object-id><label>Figure 5.</label><caption><p><italic><tp:taxon-name><tp:taxon-name-part taxon-name-part-type="genus" reg="Dapsilarthra">Dapsilarthra</tp:taxon-name-part> <tp:taxon-name-part taxon-name-part-type="species" reg="spiraculata">spiraculata</tp:taxon-name-part></tp:taxon-name></italic> sp. nov., ♀, holotype, habitus, lateral aspect.</p></caption><graphic xmlns:xlink="http://www.w3.org/1999/xlink" xlink:href="bdj-14-e176938-g005.png" position="float" id="oo_1452950.png" orientation="portrait" xlink:type="simple"><uri content-type="original_file" xlink:type="simple">https://binary.pensoft.net/fig/1452950</uri></graphic></fig><fig id="F13606106" position="float" orientation="portrait"><object-id xmlns:xlink="http://www.w3.org/1999/xlink" content-type="arpha" xlink:type="simple">F87929F4-50B5-540E-8E1A-D8FA47FF11F1</object-id><object-id xmlns:xlink="http://www.w3.org/1999/xlink" content-type="doi" xlink:type="simple">10.3897/BDJ.14.e176938.figure6</object-id><label>Figure 6.</label><caption><p><italic><tp:taxon-name><tp:taxon-name-part taxon-name-part-type="genus" reg="Dapsilarthra">Dapsilarthra</tp:taxon-name-part> <tp:taxon-name-part taxon-name-part-type="species" reg="spiraculata">spiraculata</tp:taxon-name-part></tp:taxon-name></italic> sp. nov., ♀, holotype. <bold>A</bold> fore-wing; <bold>B</bold> hind-wing; <bold>C</bold> mesosoma, dorsal aspect; <bold>D</bold> mesosoma, lateral aspect; <bold>E</bold> propodeum and first tergite of metasoma, dorsal aspect; <bold>F</bold> metasoma, lateral aspect; <bold>G</bold> ovipositor, lateral aspect; <bold>H</bold> basal segments of antenna, lateral aspect; <bold>I</bold> head, dorsal aspect; <bold>J</bold> head, anterior aspect; <bold>K</bold> head, lateral aspect; <bold>L</bold> mandible, full view of first and second teeth; <bold>M</bold> mandible, full view of third tooth; <bold>N</bold> hind leg, lateral aspect.</p></caption><graphic xmlns:xlink="http://www.w3.org/1999/xlink" xlink:href="bdj-14-e176938-g006.png" position="float" id="oo_1452951.png" orientation="portrait" xlink:type="simple"><uri content-type="original_file" xlink:type="simple">https://binary.pensoft.net/fig/1452951</uri></graphic></fig></tp:treatment-sec></tp:taxon-treatment>
