# Supplementary material for: Review of the genera Dapsilarthra Förster, Grammospila Förster and Heterolexis Förster (Hymenoptera, Braconidae, Alysiinae) from China, with description of four new species
Source: Biodivers Data J. 2026 Apr 22;14:e176938. doi: 10.3897/BDJ.14.e176938 (PMC13129552; doi:10.3897/BDJ.14.e176938)
Supplement: XML Treatment for Dapsilarthra parallela [file BDJ.14.e176938-treatment6.xml]

<!DOCTYPE tp:taxon-treatment
  PUBLIC "-//TaxonX//DTD Taxonomic Treatment Publishing DTD v0 20100105//EN" "tax-treatment-NSO.dtd">
<tp:taxon-treatment xmlns:tp="http://www.plazi.org/taxpub"><tp:treatment-meta><mixed-citation publication-type="journal"><person-group><name><surname>Zhu</surname><given-names>Jiachen</given-names></name><name><surname>Fang</surname><given-names>Yu</given-names></name><name><surname>Gong</surname><given-names>Jiabao</given-names></name><name><surname>van Achterberg</surname><given-names>Kees</given-names></name><name><surname>Wu</surname><given-names>Qiong</given-names></name><name><surname>Tang</surname><given-names>Pu</given-names></name><name><surname>Chen</surname><given-names>Xuexin</given-names></name></person-group><article-title>Review of the genera <italic><tp:taxon-name><tp:taxon-name-part taxon-name-part-type="genus" reg="Dapsilarthra">Dapsilarthra</tp:taxon-name-part></tp:taxon-name></italic> Förster, <italic><tp:taxon-name><tp:taxon-name-part taxon-name-part-type="genus" reg="Grammospila">Grammospila</tp:taxon-name-part></tp:taxon-name></italic> Förster and <italic><tp:taxon-name><tp:taxon-name-part taxon-name-part-type="genus" reg="Heterolexis">Heterolexis</tp:taxon-name-part></tp:taxon-name></italic> Förster (<tp:taxon-name><tp:taxon-name-part taxon-name-part-type="order" reg="Hymenoptera">Hymenoptera</tp:taxon-name-part></tp:taxon-name>, <tp:taxon-name><tp:taxon-name-part taxon-name-part-type="family" reg="Braconidae">Braconidae</tp:taxon-name-part></tp:taxon-name>, <tp:taxon-name><tp:taxon-name-part taxon-name-part-type="subfamily" reg="Alysiinae">Alysiinae</tp:taxon-name-part></tp:taxon-name>) from China, with description of four new species</article-title><source>Biodivers Data J</source><day>22</day><month>04</month><year>2026</year><volume>14</volume><pub-id pub-id-type="doi">10.3897/BDJ.14.e176938</pub-id></mixed-citation></tp:treatment-meta><tp:nomenclature><tp:taxon-name><object-id xmlns:xlink="http://www.w3.org/1999/xlink" content-type="arpha" xlink:type="simple">C49418AE-3F11-5CAA-A3D0-04DD8ED18840</object-id><tp:taxon-name-part taxon-name-part-type="genus">Dapsilarthra</tp:taxon-name-part> <tp:taxon-name-part taxon-name-part-type="species">parallela</tp:taxon-name-part></tp:taxon-name><tp:taxon-status xmlns:xlink="http://www.w3.org/1999/xlink" xlink:type="simple">sp. nov.</tp:taxon-status></tp:nomenclature><tp:treatment-sec sec-type="materials"><title>Materials</title><list list-type="alpha-lower" list-content="occurrences"><list-item><p><bold>Type status:</bold> <named-content xmlns:xlink="http://www.w3.org/1999/xlink" content-type="dwc:typeStatus" xlink:type="simple">Holotype</named-content>. <bold>Occurrence:</bold> catalogNumber: <named-content xmlns:xlink="http://www.w3.org/1999/xlink" content-type="dwc:catalogNumber" xlink:type="simple">No. 20035771</named-content>; recordedBy: <named-content xmlns:xlink="http://www.w3.org/1999/xlink" content-type="dwc:recordedBy" xlink:type="simple">Lin Naiquan</named-content>; individualCount: <named-content xmlns:xlink="http://www.w3.org/1999/xlink" content-type="dwc:individualCount" xlink:type="simple">1</named-content>; sex: <named-content xmlns:xlink="http://www.w3.org/1999/xlink" content-type="dwc:sex" xlink:type="simple">female</named-content>; lifeStage: <named-content xmlns:xlink="http://www.w3.org/1999/xlink" content-type="dwc:lifeStage" xlink:type="simple">adult</named-content>; occurrenceID: <named-content xmlns:xlink="http://www.w3.org/1999/xlink" content-type="dwc:occurrenceID" xlink:type="simple">0E18C3EC-B413-5B53-9D5B-068D8FAF2172</named-content>; <bold>Taxon:</bold> scientificName: <named-content xmlns:xlink="http://www.w3.org/1999/xlink" content-type="dwc:scientificName" xlink:type="simple"><tp:taxon-name><tp:taxon-name-part taxon-name-part-type="genus" reg="Dapsilarthra">Dapsilarthra</tp:taxon-name-part> <tp:taxon-name-part taxon-name-part-type="species" reg="parallela">parallela</tp:taxon-name-part></tp:taxon-name> </named-content>; <bold>Location:</bold> country: <named-content xmlns:xlink="http://www.w3.org/1999/xlink" content-type="dwc:country" xlink:type="simple">China</named-content>; stateProvince: <named-content xmlns:xlink="http://www.w3.org/1999/xlink" content-type="dwc:stateProvince" xlink:type="simple">Jilin</named-content>; locality: <named-content xmlns:xlink="http://www.w3.org/1999/xlink" content-type="dwc:locality" xlink:type="simple">Mt. Changbai</named-content>; georeferenceProtocol: <named-content xmlns:xlink="http://www.w3.org/1999/xlink" content-type="dwc:georeferenceProtocol" xlink:type="simple">label</named-content>; <bold>Event:</bold> samplingProtocol: <named-content xmlns:xlink="http://www.w3.org/1999/xlink" content-type="dwc:samplingProtocol" xlink:type="simple">sweeping</named-content>; eventDate: <named-content xmlns:xlink="http://www.w3.org/1999/xlink" content-type="dwc:eventDate" xlink:type="simple">6.viii.1999</named-content>; <bold>Record Level:</bold> language: <named-content xmlns:xlink="http://www.w3.org/1999/xlink" content-type="dwc:language" xlink:type="simple">en</named-content>; institutionCode: <named-content xmlns:xlink="http://www.w3.org/1999/xlink" content-type="dwc:institutionCode" xlink:type="simple">ZJUH</named-content>; collectionCode: <named-content xmlns:xlink="http://www.w3.org/1999/xlink" content-type="dwc:collectionCode" xlink:type="simple">Insects</named-content>; basisOfRecord: <named-content xmlns:xlink="http://www.w3.org/1999/xlink" content-type="dwc:basisOfRecord" xlink:type="simple">PreservedSpecimen</named-content></p></list-item></list></tp:treatment-sec><tp:treatment-sec sec-type="Description"><title>Description</title><p><bold>Description</bold>. Holotype, ♀, length of body 2.5 mm, of fore-wing 3.5 mm (Fig. <xref ref-type="fig" rid="F13606141">7</xref>).</p><p><bold>Head</bold>. Transverse and smooth; width of head 2.3× its lateral length (Fig. <xref ref-type="fig" rid="F13606143">8</xref>I); antenna incomplete, with remaining 12 segments, length of third segment 1.1× as long as fourth segment, length of third and fourth segments of antenna 5.0 and 4.7× their width, respectively (Fig. <xref ref-type="fig" rid="F13606143">8</xref>G); length of maxillary palp 1.3× height of head; eye glabrous, 1.3× as long as temple in dorsal view (Fig. <xref ref-type="fig" rid="F13606143">8</xref>I), eye in lateral view 1.4× higher than wide; frons flat and smooth (Fig. <xref ref-type="fig" rid="F13606143">8</xref>K); vertex rather convex; OOL:diameter of ocells:POL= 9:4:4; face 1.65× wider than high, densely rugose, with some punctures and long setae (Fig. <xref ref-type="fig" rid="F13606143">8</xref>J); clypeus semicircular and punctures, medium-sized; malar space absent; mandible with three teeth, moderately widened dorsally, dorsal tooth large and lobe-shaped, ventral teeth rather small and lobe-shaped, middle tooth medium-sized, medial length of mandible 1.3× its maximum width (Fig. <xref ref-type="fig" rid="F13606143">8</xref>L-N).</p><p><bold>Mesosoma</bold>. Length of mesosoma 1.2× its height; pronope absent, side of pronotum largely smooth, but rugose ventrally (Fig. <xref ref-type="fig" rid="F13606143">8</xref>D); epicnemial area smooth, with some rugae anteriorly; precoxal sulcus small and with some rugae medially; pleural sulcus with small crenulae; episternal scrobe linear and shallow, with some crenulae, rest of mesopleuron smooth; metapleuron smooth, except some rugae and punctures and long setose ventrally (Fig. <xref ref-type="fig" rid="F13606143">8</xref>D); notauli absent; middle lobe of mesoscutum with some rugae anteriorly; medio-posterior depression wide and round (Fig. <xref ref-type="fig" rid="F13606143">8</xref>C); mesoscutum largely glabrous; scutellar sulcus deep and with one median carina, sulcus 3.3× wider than its maximum length; scutellum smooth and with long setose; surface of propodeum densely and coarsely reticulate-rugose, areola absent (Fig. <xref ref-type="fig" rid="F13606143">8</xref>C and E).</p><p><bold>Wings</bold> (Fig. <xref ref-type="fig" rid="F13606143">8</xref>A and B). Vein r of fore-wing long compared to vein 2-SR and pterostigma, r 1.7× width of pterostigma; m-cu of fore-wing postfurcal, SR1 of fore-wing straight; r: 3-SR: SR1= 5:23:52; 1-CU1:2-CU1 = 5:11; 3-CU1 distinctly shorter than CU1b; 2-SR:3-SR:r-m = 5:14:5; first subdiscal cell 1.8× as long as wide; Hind-wing: M+CU:1-M:1r-m = 15:8:7; m-cu absent.</p><p><bold>Legs</bold>. Hind coxa largely smooth; tarsal claws robust, distinctly shorter than arolium; right hind leg not exposed and left leg absent; apical appendage of first–fourth hind tarsal segments absent.</p><p><bold>Metasoma</bold>. Length of first tergite 1.6× its apical width, its dorsal carinae remaining widely separated posteriorly, densely rugose and punctate, first tergite hardly narrowed in front of spiracles (Fig. <xref ref-type="fig" rid="F13606143">8</xref>E); dorsope present and laterope absent (Fig. <xref ref-type="fig" rid="F13606143">8</xref>F); setose part of ovipositor sheath 0.04× as long as fore-wing (total visible sheath 0.07×), flattened and setose basally (Fig. <xref ref-type="fig" rid="F13606143">8</xref>H).</p><p><bold>Colour</bold>. Dark brown; six basal segments of antenna, mandible and palp yellowish; pterostigma and veins yellowish-brown; wing membrane infuscate.</p></tp:treatment-sec><tp:treatment-sec sec-type="Diagnosis"><title>Diagnosis</title><p>It is similar to <italic><tp:taxon-name><tp:taxon-name-part taxon-name-part-type="genus" reg="Dapsilarthra">D.</tp:taxon-name-part> <tp:taxon-name-part taxon-name-part-type="species" reg="apii">apii</tp:taxon-name-part></tp:taxon-name></italic> (Curtis, 1826) but can be distinguished by having mandible not widened dorsally and first tooth not distinctly protruding (mandible distinctly widened dorsally, with first tooth protruding), the first 5–6 antennal segments yellowish (at most first three), medio-posterior depression wide and round (linear or droplet-shaped), hind tibia largely yellowish (brownish).</p></tp:treatment-sec><tp:treatment-sec sec-type="Etymology"><title>Etymology</title><p>Named after the nearly parallel-sided mandibles.</p></tp:treatment-sec><tp:treatment-sec sec-type="Distribution"><title>Distribution</title><p>China: Jilin.</p></tp:treatment-sec><tp:treatment-sec sec-type="Biology"><title>Biology</title><p>Unknown</p></tp:treatment-sec><tp:treatment-sec><!--Section generated to contain objects referenced in tp:taxon-treatment.--><fig id="F13606141" position="float" orientation="portrait"><object-id xmlns:xlink="http://www.w3.org/1999/xlink" content-type="arpha" xlink:type="simple">4F2BA7C0-15B0-524A-B3F6-8625D7C34EC2</object-id><object-id xmlns:xlink="http://www.w3.org/1999/xlink" content-type="doi" xlink:type="simple">10.3897/BDJ.14.e176938.figure6</object-id><label>Figure 7.</label><caption><p><italic><tp:taxon-name><tp:taxon-name-part taxon-name-part-type="genus" reg="Dapsilarthra">Dapsilarthra</tp:taxon-name-part> <tp:taxon-name-part taxon-name-part-type="species" reg="parallela">parallela</tp:taxon-name-part></tp:taxon-name></italic> sp. nov., ♀, holotype, habitus, lateral aspect.</p></caption><graphic xmlns:xlink="http://www.w3.org/1999/xlink" xlink:href="bdj-14-e176938-g007.png" position="float" id="oo_1452960.png" orientation="portrait" xlink:type="simple"><uri content-type="original_file" xlink:type="simple">https://binary.pensoft.net/fig/1452960</uri></graphic></fig><fig id="F13606143" position="float" orientation="portrait"><object-id xmlns:xlink="http://www.w3.org/1999/xlink" content-type="arpha" xlink:type="simple">95A0EDB8-C111-508E-9D37-81270EB9ACC1</object-id><object-id xmlns:xlink="http://www.w3.org/1999/xlink" content-type="doi" xlink:type="simple">10.3897/BDJ.14.e176938.figure6</object-id><label>Figure 8.</label><caption><p><italic><tp:taxon-name><tp:taxon-name-part taxon-name-part-type="genus" reg="Dapsilarthra">Dapsilarthra</tp:taxon-name-part> <tp:taxon-name-part taxon-name-part-type="species" reg="parallela">parallela</tp:taxon-name-part></tp:taxon-name></italic> sp. nov., ♀, holotype. <bold>A</bold> fore-wing; <bold>B</bold> hind-wing; <bold>C</bold> mesosoma, dorsal aspect; <bold>D</bold> mesosoma, lateral aspect; <bold>E</bold> propodeum and metasoma, dorsal aspect; <bold>F</bold> metasoma, lateral aspect; <bold>G</bold> basal segments of antenna, lateral aspect; <bold>H</bold> ovipositor, lateral aspect; <bold>I</bold> head, dorsal aspect; <bold>J</bold> head, anterior aspect; <bold>K</bold> head, lateral aspect; <bold>L</bold> mandible, full view of first tooth; <bold>M</bold> mandible, full view of second tooth; <bold>N</bold> mandible, full view of third tooth.</p></caption><graphic xmlns:xlink="http://www.w3.org/1999/xlink" xlink:href="bdj-14-e176938-g008.png" position="float" id="oo_1452962.png" orientation="portrait" xlink:type="simple"><uri content-type="original_file" xlink:type="simple">https://binary.pensoft.net/fig/1452962</uri></graphic></fig></tp:treatment-sec></tp:taxon-treatment>
