# Supplementary material for: Review of the genera Dapsilarthra Förster, Grammospila Förster and Heterolexis Förster (Hymenoptera, Braconidae, Alysiinae) from China, with description of four new species
Source: Biodivers Data J. 2026 Apr 22;14:e176938. doi: 10.3897/BDJ.14.e176938 (PMC13129552; doi:10.3897/BDJ.14.e176938)
Supplement: XML Treatment for Dapsilarthra aurantia [file BDJ.14.e176938-treatment7.xml]

<!DOCTYPE tp:taxon-treatment
  PUBLIC "-//TaxonX//DTD Taxonomic Treatment Publishing DTD v0 20100105//EN" "tax-treatment-NSO.dtd">
<tp:taxon-treatment xmlns:tp="http://www.plazi.org/taxpub"><tp:treatment-meta><mixed-citation publication-type="journal"><person-group><name><surname>Zhu</surname><given-names>Jiachen</given-names></name><name><surname>Fang</surname><given-names>Yu</given-names></name><name><surname>Gong</surname><given-names>Jiabao</given-names></name><name><surname>van Achterberg</surname><given-names>Kees</given-names></name><name><surname>Wu</surname><given-names>Qiong</given-names></name><name><surname>Tang</surname><given-names>Pu</given-names></name><name><surname>Chen</surname><given-names>Xuexin</given-names></name></person-group><article-title>Review of the genera <italic><tp:taxon-name><tp:taxon-name-part taxon-name-part-type="genus" reg="Dapsilarthra">Dapsilarthra</tp:taxon-name-part></tp:taxon-name></italic> Förster, <italic><tp:taxon-name><tp:taxon-name-part taxon-name-part-type="genus" reg="Grammospila">Grammospila</tp:taxon-name-part></tp:taxon-name></italic> Förster and <italic><tp:taxon-name><tp:taxon-name-part taxon-name-part-type="genus" reg="Heterolexis">Heterolexis</tp:taxon-name-part></tp:taxon-name></italic> Förster (<tp:taxon-name><tp:taxon-name-part taxon-name-part-type="order" reg="Hymenoptera">Hymenoptera</tp:taxon-name-part></tp:taxon-name>, <tp:taxon-name><tp:taxon-name-part taxon-name-part-type="family" reg="Braconidae">Braconidae</tp:taxon-name-part></tp:taxon-name>, <tp:taxon-name><tp:taxon-name-part taxon-name-part-type="subfamily" reg="Alysiinae">Alysiinae</tp:taxon-name-part></tp:taxon-name>) from China, with description of four new species</article-title><source>Biodivers Data J</source><day>22</day><month>04</month><year>2026</year><volume>14</volume><pub-id pub-id-type="doi">10.3897/BDJ.14.e176938</pub-id></mixed-citation></tp:treatment-meta><tp:nomenclature><tp:taxon-name><object-id xmlns:xlink="http://www.w3.org/1999/xlink" content-type="arpha" xlink:type="simple">9A876C8F-D17F-5293-BBAC-6A72B6E7F0E7</object-id><tp:taxon-name-part taxon-name-part-type="genus">Dapsilarthra</tp:taxon-name-part> <tp:taxon-name-part taxon-name-part-type="species">aurantia</tp:taxon-name-part></tp:taxon-name><tp:taxon-status xmlns:xlink="http://www.w3.org/1999/xlink" xlink:type="simple">sp. nov.</tp:taxon-status></tp:nomenclature><tp:treatment-sec sec-type="materials"><title>Materials</title><list list-type="alpha-lower" list-content="occurrences"><list-item><p><bold>Type status:</bold> <named-content xmlns:xlink="http://www.w3.org/1999/xlink" content-type="dwc:typeStatus" xlink:type="simple">Holotype</named-content>. <bold>Occurrence:</bold> catalogNumber: <named-content xmlns:xlink="http://www.w3.org/1999/xlink" content-type="dwc:catalogNumber" xlink:type="simple">No. 200608120</named-content>; recordedBy: <named-content xmlns:xlink="http://www.w3.org/1999/xlink" content-type="dwc:recordedBy" xlink:type="simple">Shi Min</named-content>; individualCount: <named-content xmlns:xlink="http://www.w3.org/1999/xlink" content-type="dwc:individualCount" xlink:type="simple">1</named-content>; sex: <named-content xmlns:xlink="http://www.w3.org/1999/xlink" content-type="dwc:sex" xlink:type="simple">female</named-content>; lifeStage: <named-content xmlns:xlink="http://www.w3.org/1999/xlink" content-type="dwc:lifeStage" xlink:type="simple">adult</named-content>; occurrenceID: <named-content xmlns:xlink="http://www.w3.org/1999/xlink" content-type="dwc:occurrenceID" xlink:type="simple">0C93C920-9708-5688-8DDE-EE6853198AF5</named-content>; <bold>Taxon:</bold> scientificName: <named-content xmlns:xlink="http://www.w3.org/1999/xlink" content-type="dwc:scientificName" xlink:type="simple"><tp:taxon-name><tp:taxon-name-part taxon-name-part-type="genus" reg="Dapsilarthra">Dapsilarthra</tp:taxon-name-part> <tp:taxon-name-part taxon-name-part-type="species" reg="aurantia">aurantia</tp:taxon-name-part></tp:taxon-name> </named-content>; <bold>Location:</bold> country: <named-content xmlns:xlink="http://www.w3.org/1999/xlink" content-type="dwc:country" xlink:type="simple">China</named-content>; stateProvince: <named-content xmlns:xlink="http://www.w3.org/1999/xlink" content-type="dwc:stateProvince" xlink:type="simple">Hebei</named-content>; locality: <named-content xmlns:xlink="http://www.w3.org/1999/xlink" content-type="dwc:locality" xlink:type="simple">Mt. Xiaowutai, Shanjiankou</named-content>; georeferenceProtocol: <named-content xmlns:xlink="http://www.w3.org/1999/xlink" content-type="dwc:georeferenceProtocol" xlink:type="simple">label</named-content>; <bold>Event:</bold> samplingProtocol: <named-content xmlns:xlink="http://www.w3.org/1999/xlink" content-type="dwc:samplingProtocol" xlink:type="simple">sweeping</named-content>; eventDate: <named-content xmlns:xlink="http://www.w3.org/1999/xlink" content-type="dwc:eventDate" xlink:type="simple">22.viii.2005</named-content>; <bold>Record Level:</bold> language: <named-content xmlns:xlink="http://www.w3.org/1999/xlink" content-type="dwc:language" xlink:type="simple">en</named-content>; institutionCode: <named-content xmlns:xlink="http://www.w3.org/1999/xlink" content-type="dwc:institutionCode" xlink:type="simple">ZJUH</named-content>; collectionCode: <named-content xmlns:xlink="http://www.w3.org/1999/xlink" content-type="dwc:collectionCode" xlink:type="simple">Insects</named-content>; basisOfRecord: <named-content xmlns:xlink="http://www.w3.org/1999/xlink" content-type="dwc:basisOfRecord" xlink:type="simple">PreservedSpecimen</named-content></p></list-item><list-item><p><bold>Type status:</bold> <named-content xmlns:xlink="http://www.w3.org/1999/xlink" content-type="dwc:typeStatus" xlink:type="simple">Paratype</named-content>. <bold>Occurrence:</bold> catalogNumber: <named-content xmlns:xlink="http://www.w3.org/1999/xlink" content-type="dwc:catalogNumber" xlink:type="simple">No. 200608544</named-content>; recordedBy: <named-content xmlns:xlink="http://www.w3.org/1999/xlink" content-type="dwc:recordedBy" xlink:type="simple">Zhang Hongying</named-content>; individualCount: <named-content xmlns:xlink="http://www.w3.org/1999/xlink" content-type="dwc:individualCount" xlink:type="simple">1</named-content>; sex: <named-content xmlns:xlink="http://www.w3.org/1999/xlink" content-type="dwc:sex" xlink:type="simple">female</named-content>; lifeStage: <named-content xmlns:xlink="http://www.w3.org/1999/xlink" content-type="dwc:lifeStage" xlink:type="simple">adult</named-content>; occurrenceID: <named-content xmlns:xlink="http://www.w3.org/1999/xlink" content-type="dwc:occurrenceID" xlink:type="simple">A83DB96A-C726-51F4-B4CB-B3E359A8E29F</named-content>; <bold>Taxon:</bold> scientificName: <named-content xmlns:xlink="http://www.w3.org/1999/xlink" content-type="dwc:scientificName" xlink:type="simple"><tp:taxon-name><tp:taxon-name-part taxon-name-part-type="genus" reg="Dapsilarthra">Dapsilarthra</tp:taxon-name-part> <tp:taxon-name-part taxon-name-part-type="species" reg="aurantia">aurantia</tp:taxon-name-part></tp:taxon-name></named-content>; <bold>Location:</bold> country: <named-content xmlns:xlink="http://www.w3.org/1999/xlink" content-type="dwc:country" xlink:type="simple">China</named-content>; stateProvince: <named-content xmlns:xlink="http://www.w3.org/1999/xlink" content-type="dwc:stateProvince" xlink:type="simple">Hebei</named-content>; locality: <named-content xmlns:xlink="http://www.w3.org/1999/xlink" content-type="dwc:locality" xlink:type="simple">Mt. Xiaowutai, Shanjiankou</named-content>; georeferenceProtocol: <named-content xmlns:xlink="http://www.w3.org/1999/xlink" content-type="dwc:georeferenceProtocol" xlink:type="simple">label</named-content>; <bold>Event:</bold> samplingProtocol: <named-content xmlns:xlink="http://www.w3.org/1999/xlink" content-type="dwc:samplingProtocol" xlink:type="simple">sweeping</named-content>; eventDate: <named-content xmlns:xlink="http://www.w3.org/1999/xlink" content-type="dwc:eventDate" xlink:type="simple">22.viii.2005</named-content>; <bold>Record Level:</bold> language: <named-content xmlns:xlink="http://www.w3.org/1999/xlink" content-type="dwc:language" xlink:type="simple">en</named-content>; institutionCode: <named-content xmlns:xlink="http://www.w3.org/1999/xlink" content-type="dwc:institutionCode" xlink:type="simple">ZJUH</named-content>; collectionCode: <named-content xmlns:xlink="http://www.w3.org/1999/xlink" content-type="dwc:collectionCode" xlink:type="simple">Insects</named-content>; basisOfRecord: <named-content xmlns:xlink="http://www.w3.org/1999/xlink" content-type="dwc:basisOfRecord" xlink:type="simple">PreservedSpecimen</named-content></p></list-item></list></tp:treatment-sec><tp:treatment-sec sec-type="Description"><title>Description</title><p><bold>Description</bold>. Holotype, ♀, length of body 3.1mm, of fore-wing 3.9 mm (Fig. <xref ref-type="fig" rid="F13606145">9</xref>).</p><p><bold>Head</bold>. Transverse, smooth and shiny, width of head 2.1× its lateral length (Fig. <xref ref-type="fig" rid="F13606150">10</xref>I); antenna incomplete, with 38 segments remaining, third segment as long as fourth segment, length of third and fourth segments of antenna 3.3 and 3.3x their width, respectively (Fig. <xref ref-type="fig" rid="F13606150">10</xref>H); maxillary palp 1.5× height of head; eye glabrous, 1.4× as long as temple in dorsal view (Fig. <xref ref-type="fig" rid="F13606150">10</xref>I), eye in lateral view 1.6× higher than wide (Fig. <xref ref-type="fig" rid="F13606150">10</xref>K); frons flat and smooth with rather small round depression in middle; vertex rather convex; OOL:diameter of ocellus:POL = 13:5:5; face 2.0× wider than high, with some punctures (Fig. <xref ref-type="fig" rid="F13606150">10</xref>J); clypeus semicircular and small; malar space absent; mandible with three teeth, moderately widened dorsally, dorsal tooth medium-sized and lobe-shaped, ventral teeth rather small and lobe-shaped, middle tooth medium-sized, medial length of mandible 1.2× its maximum width (Fig. <xref ref-type="fig" rid="F13606150">10</xref>L and M).</p><p><bold>Mesosoma</bold>. Length of mesosoma 1.3× its height; pronope absent, side of pronotum largely smooth; epicnemial area smooth; precoxal sulcus smooth and small; pleural sulcus crenulate; episternal scrobe small, deep and linear (Fig. <xref ref-type="fig" rid="F13606150">10</xref>D); metapleuron smooth; notauli incomplete, shallow and only present anteriorly, with some punctures near anterior part of middle lobe of mesoscutum, notauli absent posteriorly; mesoscutum with sparsely setose; medio-posterior depression small, nearly round and deep (Fig. <xref ref-type="fig" rid="F13606150">10</xref>C); scutellar sulcus smooth and with no carinae, sulcus 3.3× wider than its maximum length; scutellum and its side smooth; surface of propodeum densely and coarsely reticulate-rugose, areola absent (Fig. <xref ref-type="fig" rid="F13606150">10</xref>F).</p><p><bold>Wings</bold> (Fig. <xref ref-type="fig" rid="F13606150">10</xref>A and 10B). Vein r 0.35× width of pterostigma; r: 3-SR: SR1= 5:20:47; m-cu of fore-wing postfurcal; SR1 of fore-wing slightly curved; 1-CU1:2-CU1 = 8:17; 2-SR:3-SR:r-m = 16:40:16; first subdiscal robust, 2.1× as long as wide; Hind-wing: M+CU:1-M:1r-m = 25:14:10; m-cu absent.</p><p><bold>Legs</bold>. Hind coxa largely smooth; tarsal claws robust, distinctly shorter than arolium; length of femur, tibia and basitarsus of hind leg 6.0, 10.5 and 6.7× their width, respectively; apical appendage of first-fourth hind tarsal segments absent.</p><p><bold>Metasoma</bold>. Length of first tergite 1.5× its apical width, its dorsal carinae separated posteriorly, medially convex (Fig. <xref ref-type="fig" rid="F13606150">10</xref>F); dorsope present and laterope absent (Fig. <xref ref-type="fig" rid="F13606150">10</xref>E); setose part of ovipositor sheath 0.03× as long as fore-wing (total visible sheath 0.06×), flattened and setose basally and 0.12× as long as hind tibia (Fig. <xref ref-type="fig" rid="F13606150">10</xref>G).</p><p><bold>Colour</bold>. Dark brown; palpi pale, mandible (except apical part brown), coxa and femur yellowish; remainder of legs brown; pterostigma and veins brown; wing membrane slightly infuscate.</p><p><bold>Variation</bold>. Body length of ♀ 2.8 mm (1), length of fore-wing 3.6 (1), antennal segments of ♀ 44.</p></tp:treatment-sec><tp:treatment-sec sec-type="Diagnosis"><title>Diagnosis</title><p>It is similar to <italic><tp:taxon-name><tp:taxon-name-part taxon-name-part-type="genus" reg="Dapsilarthra">D.</tp:taxon-name-part> <tp:taxon-name-part taxon-name-part-type="species" reg="apii">apii</tp:taxon-name-part></tp:taxon-name></italic> (Curtis, 1826), but can be distinguished by having ventral half of pronotal side smooth (largely rugose), the first three antennal segments yellowish (brownish); ventral side of mesopleuron orange (black).</p></tp:treatment-sec><tp:treatment-sec sec-type="Etymology"><title>Etymology</title><p>Named after the orange ventral part of the mesopleuron; “aurantium” is Latin for orange.</p></tp:treatment-sec><tp:treatment-sec sec-type="Distribution"><title>Distribution</title><p>China: Hebei</p></tp:treatment-sec><tp:treatment-sec sec-type="Biology"><title>Biology</title><p>Unkown</p></tp:treatment-sec><tp:treatment-sec><!--Section generated to contain objects referenced in tp:taxon-treatment.--><fig id="F13606145" position="float" orientation="portrait"><object-id xmlns:xlink="http://www.w3.org/1999/xlink" content-type="arpha" xlink:type="simple">A0B8D9FD-DB83-5B6F-B34B-BF43832AFB3D</object-id><object-id xmlns:xlink="http://www.w3.org/1999/xlink" content-type="doi" xlink:type="simple">10.3897/BDJ.14.e176938.figure6</object-id><label>Figure 9.</label><caption><p><italic><tp:taxon-name><tp:taxon-name-part taxon-name-part-type="genus" reg="Dapsilarthra">Dapsilarthra</tp:taxon-name-part> <tp:taxon-name-part taxon-name-part-type="species" reg="aurantia">aurantia</tp:taxon-name-part></tp:taxon-name></italic> sp. nov., ♀, holotype, habitus, lateral aspect.</p></caption><graphic xmlns:xlink="http://www.w3.org/1999/xlink" xlink:href="bdj-14-e176938-g009.png" position="float" id="oo_1452971.png" orientation="portrait" xlink:type="simple"><uri content-type="original_file" xlink:type="simple">https://binary.pensoft.net/fig/1452971</uri></graphic></fig><fig id="F13606150" position="float" orientation="portrait"><object-id xmlns:xlink="http://www.w3.org/1999/xlink" content-type="arpha" xlink:type="simple">DB66BF96-C3AC-5469-8B48-478B0CFE998F</object-id><object-id xmlns:xlink="http://www.w3.org/1999/xlink" content-type="doi" xlink:type="simple">10.3897/BDJ.14.e176938.figure14</object-id><label>Figure 10.</label><caption><p><italic><tp:taxon-name><tp:taxon-name-part taxon-name-part-type="genus" reg="Dapsilarthra">Dapsilarthra</tp:taxon-name-part> <tp:taxon-name-part taxon-name-part-type="species" reg="aurantia">aurantia</tp:taxon-name-part></tp:taxon-name></italic> sp. nov., ♀, holotype. <bold>A</bold> fore-wing; <bold>B</bold> hind-wing; <bold>C</bold> mesosoma, dorsal aspect; <bold>D</bold> mesosoma, lateral aspect; <bold>E</bold> first tergite of metasoma, lateral aspect; <bold>F</bold> propodeum and metasoma, dorsal aspect; <bold>G</bold> ovipositor, lateral aspect; <bold>H</bold> basal segments of antenna, lateral aspect; <bold>I</bold> head, dorsal aspect; <bold>J</bold> head, anterior aspect; <bold>K</bold> head, lateral aspect; <bold>L</bold> mandible, full view of first and second teeth; <bold>M</bold> mandible, full view of third tooth.</p></caption><graphic xmlns:xlink="http://www.w3.org/1999/xlink" xlink:href="bdj-14-e176938-g010.png" position="float" id="oo_1452986.png" orientation="portrait" xlink:type="simple"><uri content-type="original_file" xlink:type="simple">https://binary.pensoft.net/fig/1452986</uri></graphic></fig></tp:treatment-sec></tp:taxon-treatment>
