# Supplementary material for: Review of the genera Dapsilarthra Förster, Grammospila Förster and Heterolexis Förster (Hymenoptera, Braconidae, Alysiinae) from China, with description of four new species
Source: Biodivers Data J. 2026 Apr 22;14:e176938. doi: 10.3897/BDJ.14.e176938 (PMC13129552; doi:10.3897/BDJ.14.e176938)
Supplement: XML Treatment for Heterolexis gahani [file BDJ.14.e176938-treatment11.xml]

<!DOCTYPE tp:taxon-treatment
  PUBLIC "-//TaxonX//DTD Taxonomic Treatment Publishing DTD v0 20100105//EN" "tax-treatment-NSO.dtd">
<tp:taxon-treatment xmlns:tp="http://www.plazi.org/taxpub"><tp:treatment-meta><mixed-citation publication-type="journal"><person-group><name><surname>Zhu</surname><given-names>Jiachen</given-names></name><name><surname>Fang</surname><given-names>Yu</given-names></name><name><surname>Gong</surname><given-names>Jiabao</given-names></name><name><surname>van Achterberg</surname><given-names>Kees</given-names></name><name><surname>Wu</surname><given-names>Qiong</given-names></name><name><surname>Tang</surname><given-names>Pu</given-names></name><name><surname>Chen</surname><given-names>Xuexin</given-names></name></person-group><article-title>Review of the genera <italic><tp:taxon-name><tp:taxon-name-part taxon-name-part-type="genus" reg="Dapsilarthra">Dapsilarthra</tp:taxon-name-part></tp:taxon-name></italic> Förster, <italic><tp:taxon-name><tp:taxon-name-part taxon-name-part-type="genus" reg="Grammospila">Grammospila</tp:taxon-name-part></tp:taxon-name></italic> Förster and <italic><tp:taxon-name><tp:taxon-name-part taxon-name-part-type="genus" reg="Heterolexis">Heterolexis</tp:taxon-name-part></tp:taxon-name></italic> Förster (<tp:taxon-name><tp:taxon-name-part taxon-name-part-type="order" reg="Hymenoptera">Hymenoptera</tp:taxon-name-part></tp:taxon-name>, <tp:taxon-name><tp:taxon-name-part taxon-name-part-type="family" reg="Braconidae">Braconidae</tp:taxon-name-part></tp:taxon-name>, <tp:taxon-name><tp:taxon-name-part taxon-name-part-type="subfamily" reg="Alysiinae">Alysiinae</tp:taxon-name-part></tp:taxon-name>) from China, with description of four new species</article-title><source>Biodivers Data J</source><day>22</day><month>04</month><year>2026</year><volume>14</volume><pub-id pub-id-type="doi">10.3897/BDJ.14.e176938</pub-id></mixed-citation></tp:treatment-meta><tp:nomenclature><tp:taxon-name><object-id xmlns:xlink="http://www.w3.org/1999/xlink" content-type="arpha" xlink:type="simple">BFF445B6-E385-5CDF-8E16-E7EA267387C0</object-id><tp:taxon-name-part taxon-name-part-type="genus">Heterolexis</tp:taxon-name-part> <tp:taxon-name-part taxon-name-part-type="species">gahani</tp:taxon-name-part></tp:taxon-name><tp:taxon-authority>(Baume-Pluvinel, 1915)</tp:taxon-authority></tp:nomenclature><tp:treatment-sec sec-type="materials"><title>Materials</title><list list-type="alpha-lower" list-content="occurrences"><list-item><p><bold>Type status:</bold> <named-content xmlns:xlink="http://www.w3.org/1999/xlink" content-type="dwc:typeStatus" xlink:type="simple">Other material</named-content>. <bold>Occurrence:</bold> catalogNumber: <named-content xmlns:xlink="http://www.w3.org/1999/xlink" content-type="dwc:catalogNumber" xlink:type="simple">No. 200612693</named-content>; recordedBy: <named-content xmlns:xlink="http://www.w3.org/1999/xlink" content-type="dwc:recordedBy" xlink:type="simple">Zhang Hongying</named-content>; individualCount: <named-content xmlns:xlink="http://www.w3.org/1999/xlink" content-type="dwc:individualCount" xlink:type="simple">1</named-content>; sex: <named-content xmlns:xlink="http://www.w3.org/1999/xlink" content-type="dwc:sex" xlink:type="simple">female</named-content>; lifeStage: <named-content xmlns:xlink="http://www.w3.org/1999/xlink" content-type="dwc:lifeStage" xlink:type="simple">adult</named-content>; occurrenceID: <named-content xmlns:xlink="http://www.w3.org/1999/xlink" content-type="dwc:occurrenceID" xlink:type="simple">C0ACD65D-1FB5-5C5E-A9A9-865BD9E80468</named-content>; <bold>Taxon:</bold> scientificName: <named-content xmlns:xlink="http://www.w3.org/1999/xlink" content-type="dwc:scientificName" xlink:type="simple"><tp:taxon-name><tp:taxon-name-part taxon-name-part-type="genus" reg="Heterolexis">Heterolexis</tp:taxon-name-part> <tp:taxon-name-part taxon-name-part-type="species" reg="gahani">gahani</tp:taxon-name-part></tp:taxon-name></named-content>; <bold>Location:</bold> country: <named-content xmlns:xlink="http://www.w3.org/1999/xlink" content-type="dwc:country" xlink:type="simple">China</named-content>; stateProvince: <named-content xmlns:xlink="http://www.w3.org/1999/xlink" content-type="dwc:stateProvince" xlink:type="simple">Sichuan</named-content>; locality: <named-content xmlns:xlink="http://www.w3.org/1999/xlink" content-type="dwc:locality" xlink:type="simple">Wanglang</named-content>; georeferenceProtocol: <named-content xmlns:xlink="http://www.w3.org/1999/xlink" content-type="dwc:georeferenceProtocol" xlink:type="simple">label</named-content>; <bold>Event:</bold> samplingProtocol: <named-content xmlns:xlink="http://www.w3.org/1999/xlink" content-type="dwc:samplingProtocol" xlink:type="simple">sweeping</named-content>; eventDate: <named-content xmlns:xlink="http://www.w3.org/1999/xlink" content-type="dwc:eventDate" xlink:type="simple">26.vii.2006</named-content>; <bold>Record Level:</bold> language: <named-content xmlns:xlink="http://www.w3.org/1999/xlink" content-type="dwc:language" xlink:type="simple">en</named-content>; institutionCode: <named-content xmlns:xlink="http://www.w3.org/1999/xlink" content-type="dwc:institutionCode" xlink:type="simple">ZJUH</named-content>; collectionCode: <named-content xmlns:xlink="http://www.w3.org/1999/xlink" content-type="dwc:collectionCode" xlink:type="simple">Insects</named-content>; basisOfRecord: <named-content xmlns:xlink="http://www.w3.org/1999/xlink" content-type="dwc:basisOfRecord" xlink:type="simple">PreservedSpecimen</named-content></p></list-item></list></tp:treatment-sec><tp:treatment-sec sec-type="Diagnosis"><title>Diagnosis</title><p>Body 2.2 mm, fore-wing 3.5 mm (Fig. <xref ref-type="fig" rid="F13606314">15</xref>). Width of head 2.2× its lateral length (Fig. <xref ref-type="fig" rid="F13606316">16</xref>H); antenna incomplete, third segment as long as fourth segments (Fig. <xref ref-type="fig" rid="F13606316">16</xref>G); length of maxillary palp 1.3× height of head; eye glabrous, 1.6× as long as temple in dorsal view (Fig. <xref ref-type="fig" rid="F13606316">16</xref>H), eye in lateral view 1.7× higher than wide (Fig. <xref ref-type="fig" rid="F13606316">16</xref>J); frons flat and smooth, with a round depression at middle; face 1.7× wider than high, with some punctures (Fig. <xref ref-type="fig" rid="F13606316">16</xref>I); mandible with three teeth, moderately widened dorsally, dorsal tooth medium-sized and lobe-shaped, ventral tooth rather large and lobe-shaped, middle tooth medium-sized, pointed and longer than dorsal and lateral teeth (Fig. <xref ref-type="fig" rid="F13606316">16</xref>K and L). Length of mesosoma 1.4× its height; pronope absent, side of pronotum largely smooth; epicnemial area and precoxal sulcus smooth; pleural sulcus largely smooth; episternal scrobe small, deep and linear; metapleuron smooth (Fig. <xref ref-type="fig" rid="F13606316">16</xref>D); notauli absent and mesoscutum with no medio-posterior depression; mesoscutum largely glabrous (Fig. <xref ref-type="fig" rid="F13606316">16</xref>C); scutellar sulcus smooth, with no carinae, sulcus 2.5× wider than its maximum length; scutellum and its side smooth, and with long setose; surface of propodeum smooth, except some punctures, areola absent (Fig. <xref ref-type="fig" rid="F13606316">16</xref>E). Vein r 1.7× width of pterostigma (Fig. <xref ref-type="fig" rid="F13606316">16</xref>A and B). m-cu of fore-wing distinctly antefurcal, straight; SR1 of fore-wing curved; first subdiscal cell absent. Hind coxa largely smooth, length of femur, tibia and basitarsus of hind leg 5.0, 6.7 and 3.3× their width, respectively (Fig. <xref ref-type="fig" rid="F13606316">16</xref>F). Length of first tergite 1.5× its apical width, its dorsal carinae converging posteriorly, medially convex (Fig. <xref ref-type="fig" rid="F13606316">16</xref>E); dorsope present and laterope absent; setose part of ovipositor sheath 0.03× as long as fore-wing (total visible sheath 0.06×), flattened and setose basally and 0.11× as long as hind tibia (Fig. <xref ref-type="fig" rid="F13606316">16</xref>M). Body dark brown; three basal segments of antenna, pale palpi, mandible, hind coxa and hind femur yellowish; hind tibia and tarsus brown; pterostigma and veins brown; wing membrane slightly infuscate.</p></tp:treatment-sec><tp:treatment-sec sec-type="Distribution"><title>Distribution</title><p>Palaearctic, China: Sichuan.</p></tp:treatment-sec><tp:treatment-sec sec-type="Biology"><title>Biology</title><p>Unknown</p></tp:treatment-sec><tp:treatment-sec><!--Section generated to contain objects referenced in tp:taxon-treatment.--><fig id="F13606314" position="float" orientation="portrait"><object-id xmlns:xlink="http://www.w3.org/1999/xlink" content-type="arpha" xlink:type="simple">13EAF3A1-625D-54B5-BCC5-E574C5FA187E</object-id><object-id xmlns:xlink="http://www.w3.org/1999/xlink" content-type="doi" xlink:type="simple">10.3897/BDJ.14.e176938.figure14</object-id><label>Figure 15.</label><caption><p><italic><tp:taxon-name><tp:taxon-name-part taxon-name-part-type="genus" reg="Heterolexis">Heterolexis</tp:taxon-name-part> <tp:taxon-name-part taxon-name-part-type="species" reg="gahani">gahani</tp:taxon-name-part></tp:taxon-name></italic> (Baume-Pluvinel), ♀, Sichuan, habitus, lateral aspect.</p></caption><graphic xmlns:xlink="http://www.w3.org/1999/xlink" xlink:href="bdj-14-e176938-g015.png" position="float" id="oo_1453033.png" orientation="portrait" xlink:type="simple"><uri content-type="original_file" xlink:type="simple">https://binary.pensoft.net/fig/1453033</uri></graphic></fig><fig id="F13606316" position="float" orientation="portrait"><object-id xmlns:xlink="http://www.w3.org/1999/xlink" content-type="arpha" xlink:type="simple">0EDD2E37-5FAA-5A3C-B68C-B57C1ABFB7AD</object-id><object-id xmlns:xlink="http://www.w3.org/1999/xlink" content-type="doi" xlink:type="simple">10.3897/BDJ.14.e176938.figure6</object-id><label>Figure 16.</label><caption><p><italic><tp:taxon-name><tp:taxon-name-part taxon-name-part-type="genus" reg="Heterolexis">Heterolexis</tp:taxon-name-part> <tp:taxon-name-part taxon-name-part-type="species" reg="gahani">gahani</tp:taxon-name-part></tp:taxon-name></italic> (Baume-Pluvinel), ♀, Sichuan. <bold>A</bold> fore-wing; <bold>B</bold> hind-wing; <bold>C</bold> mesosoma, dorsal aspect; <bold>D</bold> mesosoma, lateral aspect; <bold>E</bold> propodeum and first tergite of metasoma, lateral aspect; <bold>F</bold> hind leg, lateral aspect; <bold>G</bold> basal segments of antenna, lateral aspect; <bold>H</bold> head, dorsal aspect; <bold>I</bold> head, anterior aspect; <bold>J</bold> head, lateral aspect; <bold>K</bold> mandible, full view of first and second teeth; <bold>L</bold> mandible, full view of third tooth; <bold>M</bold> ovipositor, lateral aspect.</p></caption><graphic xmlns:xlink="http://www.w3.org/1999/xlink" xlink:href="bdj-14-e176938-g016.png" position="float" id="oo_1453042.png" orientation="portrait" xlink:type="simple"><uri content-type="original_file" xlink:type="simple">https://binary.pensoft.net/fig/1453042</uri></graphic></fig></tp:treatment-sec></tp:taxon-treatment>
